# Supplementary material for: PRMT5-mediated methylation of STAT3 is required for lung cancer stem cell maintenance and tumour growth
Source: Commun Biol. 2024 May 17;7:593. doi: 10.1038/s42003-024-06290-7 (PMC11101626; doi:10.1038/s42003-024-06290-7)
Supplement: Supplementary file 4 — Supplementary Data 1 [file 42003_2024_6290_MOESM4_ESM.xlsx]

## Sheet: Figure 2a_A549
A549
	Control	25.6429	22.4613	0.110218
		25.7943	22.3586	0.0924109
		25.2638	22.3601	0.133628
	Control + IL6	25.2402	23.3605	0.271747
		24.9457	23.2951	0.318513
		24.9111	23.0734	0.279766
	STAT3 KO	25.6367	21.957	0.0780368
		25.5896	21.5429	0.0605123
		25.5896	21.7814	0.0713855
	STAT3 KO + IL6	25.8607	22.314	0.0855711
		25.9595	22.3366	0.0811718
		25.9563	22.1405	0.0710136
	Control	1	0.186533
	Control + IL6	2.61059	0.225667
	STAT3 KO	0.628	0.0798278
	STAT3 KO + IL6	0.712963	0.225667

## Sheet: Figure 2a_HCC827
HCC827
	Control	26.5486	22.3799	0.0556008
		26.5003	22.4855	0.0618624
		26.4886	22.7045	0.0725893
	Control + IL6	26.2283	23.4195	0.142714
		25.956	23.4217	0.172622
		25.9763	22.9956	0.126688
	STAT3 KO	27.3704	22.4332	0.0326417
		27.3362	22.5847	0.0371234
		27.2319	22.7178	0.043764
	STAT3 KO + IL6	27.0268	23.021	0.0622492
		27.2918	23.0747	0.05377
		27.2875	22.5733	0.0380974
	Control	1	0.13644
	Control + IL6	2.32081	0.37024
	STAT3 KO	0.59665	0.0888687
	STAT3 KO + IL6	0.799336	0.19459

## Sheet: Figure 2b
A549		PRMT5	Actin	PRMT5/Actin
Control	1	4040.2	7908.62	0.510861
Control + IL-6	1.33743	7349.45	10756.7	0.683241
STAT3 KO	0.287575	1462.06	9952.03	0.146911
STAT3 KO + IL-6	0.0946276	390.263	8073.03	0.0483416
HCC827		PRMT5	Actin	PRMT5/Actin
Control	1	3772.62	8352.15	0.451694
Control + IL-6	3.07227	7145.03	5148.74	1.38772
STAT3 KO	0.594497	1082.01	4029.38	0.268531
STAT3 KO + IL-6	0.186226	388.263	4615.74	0.0841172

## Sheet: Figure 2e
	PRMT5-Luc	Renilla-Luc	PRMT5-luc/Renilla-Luc				PRMT5-luc/Renilla-Luc (Average)	Relative Luciferase activity	S.D.
Vector	283	6152	0.0460013			Vector	0.0382991	1	0.175973
	430	12842	0.0334839			luc-A	0.131116	3.42347	0.885351
	427	12058	0.0354122			luc-B	0.12589	3.28702	0.822326
luc-A	716	7614	0.0940373			luc-C	0.189616	4.95091	1.38953
	639	4605	0.138762			luc-D	0.0344097	0.898446	0.26598
	844	5257	0.160548			STAT3C + Vector	0.160535	4.19161	1.24688
luc-B	662	4533	0.14604			STAT3C + luc-A	1.02678	26.8094	1.35476
	714	5027	0.142033			STAT3C + luc-B	1.34869	35.2145	1.00048
	683	7623	0.0895973			STAT3C + luc-C	1.86745	48.7596	12.5583
luc-C	1104	5885	0.187596			STAT3C + luc-D	0.110315	2.88035	0.671917
	1054	7669	0.137436
	1015	4163	0.243815
luc-D	108	2800	0.0385714
	190	8333	0.0228009
	156	3727	0.0418567
STAT3C + Vector	526	2019	0.260525
	532	2738	0.194302
	520	4102	0.126767
STAT3C + luc-A	1945	2006	0.969591
	1844	1722	1.07085
	1486	1429	1.03989
STAT3C + luc-B	1922	1417	1.35639
	1877	1436	1.3071
	2078	1503	1.38257
STAT3C + luc-C	3343	2480	1.34798
	3963	2025	1.95704
	3446	1500	2.29733
STAT3C + luc-D	179	1785	0.10028
	169	1211	0.139554
	165	1811	0.0911099

## Sheet: Figure 2f
1231				1139				951				1139
	Ct	%of collection			Ct	%of collection			Ct	%of collection			Average	SD
INPUT	34.653			INPUT	25.9822			INPUT	23.2624			IgG	0	0
	31.4118				25.3971				23.5255			STAT3	0.2177	0.050889
	36.75				25.9489				23.346
IgG	Undetermined			IgG	Undetermined	0		IgG	35.8197	0.0168		376
	Undetermined				Undetermined	0			36.8368	0.0083			Average	SD
	Undetermined				Undetermined	0			36.202	0.0129		IgG	0.0026	0.00450333
STAT3	Undetermined			STAT3	32.1101	0.22		STAT3	32.5421	0.1631		STAT3	0.0721333	0.0224812
	Undetermined				31.9338	0.1657			33.422	0.0886
	Undetermined				31.7952	0.2674			33.2596	0.0992
627				540				376
	Ct	%of collection			Ct	%of collection			Ct	%of collection
INPUT	24.814			INPUT	22.6546			INPUT	25.8273
	22.9429				18.0128				25.3476
	22.8126				22.7974				25.8925
IgG	Undetermined			IgG	Undetermined			IgG	Undetermined	0
	Undetermined				Undetermined				36.2951	0.0078
	Undetermined				Undetermined				Undetermined	0
STAT3	Undetermined	0		STAT3	Undetermined	0		STAT3	33.308	0.0861
	Undetermined	0			Undetermined	0			33.7274	0.0462
	Undetermined	0			Undetermined	0			33.408	0.0841
267
	Ct	%of collection
INPUT	29.7026
	29.9484
	29.8114
IgG	Undetermined	0
	Undetermined	0
	Undetermined	0
STAT3	Undetermined	0
	Undetermined	0
	Undetermined	0

## Sheet: Figure 2h
1231				1139				951					627
	Ct	%of collection			Ct	%of collection			Ct	%of collection				Average	SD
INPUT	23.9445			INPUT	27.7988			INPUT	24.685				IgG	0	0
	23.7438				27.1384				24.5853				STAT3	0.122167	0.0328202
	26.2319				27.2966				24.4772
IgG	30.2061			IgG	Undetermined	0		IgG	Undetermined	0			376
	Undetermined				Undetermined	0			Undetermined	0				Average	SD
	33.7579				Undetermined	0			Undetermined	0			IgG	0.00153333	0.00135031
STAT3	Undetermined			STAT3	Undetermined	0		STAT3	Undetermined	0			STAT3	0.0461	0.0113767
	Undetermined				32.8114	0.0872			Undetermined	0
	Undetermined				Undetermined	0			Undetermined	0
627				540				376
	Ct	%of collection			Ct	%of collection			Ct	%of collection
INPUT	25.5813			INPUT	24.7395			INPUT	26.7013
	24.543				22.9281				26.7043
	26.0689				23.3853				26.7264
IgG	Undetermined	0		IgG	Undetermined			IgG	39.0733	0.0029
	Undetermined	0			Undetermined				39.9885	0.0015
	Undetermined	0			Undetermined				43.1756	0.0002
STAT3	33.0579	0.0864		STAT3	Undetermined	0		STAT3	35.3801	0.0375
	31.2143	0.1509			Undetermined	0			34.7296	0.059
	32.9649	0.1292			Undetermined	0			35.25	0.0418
267
	Ct	%of collection
INPUT	27.5114
	27.7298
	27.7305
IgG	Undetermined	0
	Undetermined	0
	Undetermined	0
STAT3	Undetermined	0
	Undetermined	0
	Undetermined	0

## Sheet: Figure 3a
HCC827				A549
Intensities				Intensities
	PRMT5	Tubulin			PRMT5	Tubulin
shControl	8469.17	14744		siControl	19993.8	27488.8
shPRMT5-1	1632.84	17891.4		siPRMT5-1	5251.06	24207.5
shPRMT5-2	748.506	17725.1		siPRMT5-2	4663.16	29155.9
Expression level normalized to Tubulin				Expression level normalized to Tubulin
	PRMT5				PRMT5
shControl	0.574414			shControl	0.727345
shPRMT5-1	0.0912641			shPRMT5-1	0.216919
shPRMT5-2	0.0422286			shPRMT5-2	0.159939
Relative expression level normalized to Tubulin				Relative expression level normalized to Tubulin
	PRMT5				PRMT5
shControl	1			shControl	1
shPRMT5-1	0.158882			shPRMT5-1	0.298234
shPRMT5-2	0.073516			shPRMT5-2	0.219894

## Sheet: Figure 3b
HCC827				A549
Intensities				Intensities
	MEP50	Tubulin			MEP50	Tubulin
shControl	14302.3	12637.1		shControl	25499	30058.3
shPRMT5-1	4009.12	8908.2		shPRMT5-1	7042.08	24511.9
shPRMT5-2	6904.85	9692.23		shPRMT5-2	8055.91	23734
Expression level normalized to Tubulin				Expression level normalized to Tubulin
	MEP50				MEP50
shControl	1.13177			shControl	0.848319
shPRMT5-1	0.450049			shPRMT5-1	0.287292
shPRMT5-2	0.712412			shPRMT5-2	0.339424
Relative expression level normalized to Tubulin				Relative expression level normalized to Tubulin
	MEP50				MEP50
shControl	1			shControl	1
shPRMT5-1	0.39765			shPRMT5-1	0.338661
shPRMT5-2	0.629466			shPRMT5-2	0.400114

## Sheet: Figure 3c,d
HCC827							A549
Sample	Total cells	Viable cells	Viability (%)	Total cells	Viable cells		Sample	Total cells	Viable cells	Viability (%)	Total cells	Viable cells
				/ml (x10^6)	/ml (x10^6)						/ml (x10^6)	/ml (x10^6)
24h
siControl #1	138	128	92.8	0.14	0.13		siControl #1	79	76	96.2025	0.0813417	0.0782532
siControl #2	121	109	90.1	0.12	0.11		siControl #2	70	66	94.2857	0.0720761	0.067958
siControl #3	120	112	93.3	0.12	0.12		siControl #3	62	62	100	0.06384	0.06384
siMEP50-1 #1	78	69	88.5	0.08	0.071		siMEP50-1 #1	84	81	96.4286	0.0864893	0.0834008
siMEP50-1 #2	92	79	85.9	0.095	0.081		siMEP50-1 #2	83	80	96.3855	0.0854598	0.0823713
siMEP50-1 #3	62	59	95.2	0.064	0.061		siMEP50-1 #3	71	70	98.5916	0.0731056	0.0720761
siPRMT5-1 #1	58	53	91.4	0.06	0.055		siPRMT5-1 #1	75	73	97.3333	0.0772237	0.0751646
siPRMT5-1 #2	108	102	94.4	0.11	0.11		siPRMT5-1 #2	58	54	93.1034	0.0597219	0.0556038
siPRMT5-1 #3	90	83	92.2	0.093	0.085		siPRMT5-1 #3	77	75	97.4026	0.0792827	0.0772237
48h							48h
shControl #1	309	293	94.8	0.32	0.3		shControl #1	255	246	96.4706	0.262626	0.253361
shControl #2	254	246	96.9	0.26	0.25		shControl #2	221	211	95.4751	0.227623	0.217328
shControl #3	212	202	95.3	0.22	0.21		shControl #3	159	153	96.2264	0.163793	0.157616
shMEP50-1 #1	210	201	95.7	0.22	0.21		shMEP50-1 #1	154	148	96.1039	0.158645	0.152468
shMEP50-1 #2	176	166	94.3	0.18	0.17		shMEP50-1 #2	176	169	96.0227	0.181295	0.174088
shMEP50-1 #3	177	165	93.2	0.18	0.17		shMEP50-1 #3	142	134	94.3662	0.146291	0.138055
shPRMT5-1 #1	169	156	92.3	0.17	0.16		shPRMT5-1 #1	216	199	92.1296	0.222475	0.204974
shPRMT5-1 #2	155	148	95.5	0.16	0.15		shPRMT5-1 #2	176	160	90.9091	0.181295	0.164823
shPRMT5-1 #3	183	169	92.3	0.19	0.17		shPRMT5-1 #3	139	130	93.5252	0.143203	0.133937
72h							72h
shControl #1	516	504	97.7	0.53	0.52		shControl #1	437	401	91.762	0.449998	0.412936
shControl #2	420	394	93.8	0.43	0.41		shControl #2	428	385	89.9533	0.440733	0.396464
shControl #3	407	375	92.1	0.42	0.39		shControl #3	333	303	90.991	0.342929	0.312043
shMEP50-1 #1	332	301	90.7	0.34	0.31		shMEP50-1 #1	322	288	89.441	0.331604	0.296601
shMEP50-1 #2	209	199	95.2	0.22	0.2		shMEP50-1 #2	341	315	92.3754	0.351165	0.324397
shMEP50-1 #3	347	322	92.8	0.36	0.33		shMEP50-1 #3	310	260	83.871	0.31925	0.267774
shPRMT5-1 #1	335	322	96.1	0.34	0.33		shPRMT5-1 #1	387	328	84.7545	0.398523	0.337781
shPRMT5-1 #2	214	192	89.7	0.22	0.2		shPRMT5-1 #2	285	235	82.4561	0.293512	0.242036
shPRMT5-1 #3	211	198	93.8	0.22	0.2		shPRMT5-1 #3	229	191	83.4061	0.235859	0.196737
Relative cell growth	0	24	48	72			Relative cell growth	0	24	48	72
shControl	1	2.66371	6.16788	8.79886			shControl	1	1.75043	5.88361	10.1175
shMEP50-1	1	1.57881	3.78855	7.12876			shMEP50-1	1	1.98207	3.87176	7.40643
shPRMT5-1	1	1.81589	3.60934	4.46346			shPRMT5-1	1	1.73327	3.73449	5.48467
S.D.							S.D.
shControl	0	0.233686	0.760332	0.307369			shControl	0	0.185599	0.63698	0.29119
shMEP50-1	0	0.228781	0.469048	0.339723			shMEP50-1	0	0.156558	0.453406	0.707831
shPRMT5-1	0	0.56612	0.242479	0.0970635			shPRMT5-1	0	0.298308	0.545983	0.800775

## Sheet: Figure 3e
	1st (1000 cells)	2nd (1000 cells)
shControl	52	70
	50	74
	53	73
shPRMT5-1	20	20
	11	20
	21	21
shPRMT5-2	14	16
	11	14
	11	13
Primary sphere	shControl	51.6667
	shPRMT5-1	17.3333
	shPRMT5-2	12
Secondary sphere	shControl	72.3333
	shPRMT5-1	20.3333
	shPRMT5-2	14.3333
shControl	1.52753
shPRMT5-1	5.50757
shPRMT5-2	1.73205
	2.08167
	0.57735
	1.52753

[truncated: 12 more sheets: Figure 3f, Figure 3h, Figure 3i, Figure 4a, Figure 4b, Figure 4c, Figure 4d,e, Figure 4h, Figure 4j, Figure 5d, Figure 5e, Figure 5f]
