# Supplementary material for: PRMT5-mediated methylation of STAT3 is required for lung cancer stem cell maintenance and tumour growth
Source: Commun Biol. 2024 May 17;7:593. doi: 10.1038/s42003-024-06290-7 (PMC11101626; doi:10.1038/s42003-024-06290-7)
Supplement: Supplementary file 5 — Supplementary Data 2 [file 42003_2024_6290_MOESM5_ESM.xlsx]

## Sheet: Supplementary Figure 2a
Intensities
	PRMT5	STAT3-pY705	STAT3	Tubulin
shControl	3708.13	5213.26	5712.03	30036.3
shSTAT3	1529.89	2773.94	822.385	21142.4
shControl + vSrc	6439.84	15583.5	11223	34063
shSTAT3 + vSrc	3641.67	9378.3	3007.96	27856.6
Expression or STAT3 phosphorylation level normalized to Tubulin
	PRMT5	STAT3	STAT3-pY705
shControl	0.123455	0.190171	0.173565
shSTAT3	0.0723613	0.0388975	0.131203
shControl + vSrc	0.189057	0.329479	0.457492
shSTAT3 + vSrc	0.130729	0.10798	0.336664
Relative protein expression level
	PRMT5	STAT3
shControl	1	1
shSTAT3	0.586134	0.204539
shControl + vSrc	1.53138	1.73254
shSTAT3 + vSrc	1.05892	0.567806

## Sheet: Supplementary Figure 2b
	PRMT5	ACTB	ΔΔCT
shControl	28.4633	19.425	0.00190197
	28.8327	19.9484	0.00211625
	28.2109	19.3418	0.00213857
shControl + IL-6	28.0372	19.8608	0.00345662
	27.9377	19.7797	0.00350106
	27.9061	19.5799	0.00311576
shSTAT3	27.9696	18.7172	0.00163959
	28.086	18.7058	0.0015006
	27.7065	18.6606	0.00189197
shSTAT3 + IL-6	27.5488	18.5312	0.00192943
	27.8598	18.698	0.00174601
	27.8524	18.4325	0.00145994
	Relative expression	S.D.	Expression avarage
shControl	1	0.0815202	0.00205226
shControl + IL-6	1.63615	0.0153142	0.00335781
shSTAT3	0.817335	0.0966755	0.00167738
shSTAT3 + IL-6	0.834099	0.115291	0.00171179

## Sheet: Supplementary Figure 2c
	PRMT5	ACTB	ΔΔCT
Mock	27.0011	22.746	0.0523697
	27.0022	22.7592	0.0528096
	26.9132	22.7144	0.0544554
50 ng/ml EGF	26.5988	22.9134	0.0777254
	26.5613	22.9693	0.0829254
	26.6664	22.9674	0.0770023
500 nMLLL12	26.89	22.4678	0.0466419
	26.8119	22.3376	0.0449863
	26.77	22.3582	0.0469805
EGF + LLL12	27.2893	22.9269	0.0486147
	27.2418	22.8126	0.0464144
	27.2699	22.8043	0.0452608
	Relative expression	S.D.	Average ΔΔCT
Mock	1	0.0206614	0.0532116
EGF	1.48873	0.0607246	0.0792177
STAT3i	0.868287	0.0200537	0.0462029
EGF + STAT3i	0.878818	0.0320228	0.0467633

## Sheet: Supplementary Figure 3a,b
	A549
	SOX2						Oct3/4					Nanog
	Adherent	33.3954	22.2572	0.000443671			34.4058	22.2572	0.000220237			35.1844	22.2572	0.000128387
		33.1861	22.0618	0.00044798	0.000427328		34.9773	22.0618	0.000129434	0.000176316		35.7996	22.0618	7.32017e-05	0.000125929
		33.4922	22.1692	0.000390334			34.6147	22.1692	0.000179278			34.6397	22.1692	0.000176198
	Sphere	34.9147	23.9877	0.000513606			34.186	23.9877	0.000851125			33.6948	23.9877	0.00119635
		34.6728	23.977	0.000602935	0.000639091		34.0282	23.977	0.000942525	0.000902136		33.0224	23.977	0.00189267	0.0015659
		34.5753	24.0431	0.000675247			34.2235	24.0431	0.000861747			33.6995	24.0431	0.00123914
		Adherent	Sphere	S.D. (Ad)	S.D. (Sphere)
	Sox2	1	1.49555	0.0751412	0.119655
	Oct3/4	1	5.11657	0.257912	0.283504
	Nanog	1	12.4348	0.409295	3.09901
	HCC827
	SOX2						Oct3/4					Nanog
	Adherent	29.6134	22.442	0.00693769			33.6542	22.442	0.00042149			34.587	22.442	0.000220802
		29.5006	22.389	0.00723107	0.00727669		33.2731	22.389	0.000529104	0.000463384		34.4914	22.389	0.000227411	0.000231063
		29.3871	22.359	0.00766131			33.5106	22.359	0.000439559			34.354	22.359	0.000244975
	Sphere	26.3972	24.3068	0.234824			33.2742	24.3068	0.00199781			32.0159	24.3068	0.00477882
		26.3168	24.3308	0.252446	0.249816		33.4763	24.3308	0.00176584	0.00191775		31.9919	24.3308	0.00494075	0.00528603
		26.3058	24.3744	0.262177			33.3478	24.3744	0.0019896			31.7223	24.3744	0.00613851
		Adherent	Sphere	S.D. (Ad)	S.D. (Sphere)
	Sox2	1	34.331	0.0500178	1.90539
	Oct3/4	1	4.13858	0.124362	0.284047
	Nanog	1	22.877	0.0540681	3.21429

## Sheet: Supplementary Figure 3f
		The same data is also shown in Figure 3i.
		shControl-1	shControl-2	shControl-3	shControl-4	shMEP50-1	shMEP50-2	shMEP50-3	shMEP50-4	shPRMT5-1	shPRMT5-2	shPRMT5-3	shPRMT5-4
	0	73870000	13480000	39640000	9689000	14350000	22580000	18750000	4499000	54410000	43800000	13150000	7145000
	7	23750000	20880000	33960000	12710000	21640000	7920000	17320000	4445000	50510000	72860000	30660000	19380000
	14	53500000	37400000	16400000	43900000	3970000	15200000	32100000	7020000	6400000	33600000	15400000	16300000
	28	279500000	88390000	190900000	62130000	17960000	27090000	20420000	4791000	98370000	71200000	42740000	24790000
	35	355200000	150100000	291800000	122400000	23680000	87640000	15860000	8308000	71810000	47530000	48330000	30080000
		shControl-1	shControl-2	shControl-3	shControl-4	shMEP50-1	shMEP50-2	shMEP50-3	shMEP50-4	shPRMT5-1	shPRMT5-2	shPRMT5-3	shPRMT5-4
	0	1	1	1	1	1	1	1	1	1	1	1	1
	7	0.321511	1.54896	0.85671	1.3118	1.50801	0.350753	0.923733	0.987997	0.928322	1.66347	2.33156	2.71239
	14	0.724245	2.77448	0.413724	4.53091	0.276655	0.673162	1.712	1.56035	0.117625	0.767123	1.1711	2.28132
	21	1.75037	5.83086	2.78254	6.2927	0.523206	0.9969	3.4816	1.85174	0.535196	0.517352	0.0252852	1.23751
	28	3.78367	6.55712	4.81584	6.41243	1.25157	1.19973	1.08907	1.0649	1.80794	1.62557	3.25019	3.46956
	35	4.80845	11.135	7.36125	12.6329	1.65017	3.88131	0.845867	1.84663	1.31979	1.08516	3.67529	4.20994

## Sheet: Supplementary Figure 4a
	shControl	35.841	21.5881	5.12194e-05		1.02031
		35.939	21.8103	5.58255e-05		1.11206
		35.9465	21.4823	4.42432e-05		0.881336
	shControl + IL-6	34.0485	21.7544	0.000199118		3.96648
		34.4314	21.9401	0.000173686		3.45988
		33.9406	21.5405	0.000185007		3.68538
	shPRMT5-1	35.1985	21.3276	6.67501e-05		1.32968
		35.2135	21.5743	7.8374e-05		1.56123
		35.7792	21.5509	5.21007e-05		1.03786
	shPRMT5-1 + IL-6	35.4145	21.6577	7.22437e-05		1.43911
		34.9542	21.9433	0.000121151		2.41336
		35.5911	21.4814	5.65677e-05		1.12684
	shPRMT5-2	36.8655	21.0994	1.79441e-05		0.357452
		36.2898	21.8319	4.44381e-05		0.885219
		37.4014	21.3306	1.45278e-05		0.289397
	shPRMT5-2 + IL-6	36.5308	21.4879	2.96235e-05		0.590108
		36.365	21.8268	4.20325e-05		0.837299
		37.104	21.8428	2.5464e-05		0.507249
	shControl	1	0.116164		35.9088	21.6269	5.02001e-05
	shControl + IL-6	3.69814	0.253809		34.1402	21.745	0.000185647
	shPRMT5-1	1.29157	0.262264		35.3971	21.4843	6.48369e-05
	shPRMT5-1 + IL-6	1.5759	0.671045		35.3199	21.6941	7.91101e-05
	shPRMT5-2	0.450734	0.326132		36.8522	21.4206	2.26269e-05
	shPRMT5-2 + IL-6	0.63049	0.171708		36.6666	21.7192	3.16506e-05

## Sheet: Supplementary Figure 4b
	shControl	30.3262	24.4483	0.0170045
		31.3498	24.5231	0.00880967
		30.8467	24.3206	0.0108501
	shControl + IL-6	27.4196	24.3741	0.121116
		27.6398	24.4636	0.11063
		27.5283	23.9607	0.084345
	shPRMT5-1	30.9139	23.9682	0.00811205
		30.5246	23.842	0.00973446
		30.632	23.9597	0.00980485
	shPRMT5-1 + IL-6	28.7351	23.0085	0.0188858
		28.4006	23.4276	0.03184
		28.5501	23.1279	0.0233219
	shPRMT5-2	30.13	22.5721	0.00530687
		30.3998	23.2409	0.00699795
		30.5501	23.1411	0.00588419
	shPRMT5-2 + IL-6	28.7192	23.5887	0.0285476
		28.6128	23.4881	0.0286618
		28.9417	22.8203	0.0143641
	shControl	1	0.362833		30.8409	24.4306	0.0117576
	shControl + IL-6	8.85914	1.6111		27.5292	24.2662	0.104162
	shPRMT5-1	0.780984	0.0814503		30.6902	23.9233	0.0091825
	shPRMT5-1 + IL-6	2.05103	0.55993		28.5619	23.188	0.0241152
	shPRMT5-2	0.512287	0.0731103		30.3599	22.9847	0.00602327
	shPRMT5-2 + IL-6	1.93374	0.699295		28.7579	23.299	0.0227361

## Sheet: Supplementary Figure 4c
	shControl	76
		78
		81
	shControl + HGF	103
		106
		107
	shPRMT5	42
		40
		28
	shPRMT5 + HGF	47
		37
		31
	shControl	78.3333	2.51661
	shControl + HGF	105.333	2.08167
	shPRMT5	36.6667	7.57188
	shPRMT5 + HGF	38.3333	8.0829

## Sheet: Supplementary Figure 4d
	A549
	shControl	88
		78
		74
	shControl + HGF	109
		107
		102
	shPRMT5	52
		64
		55
	shPRMT5 + HGF	62
		64
		65
	shControl	80	7.2111
	shControl + HGF	106	3.60555
	shPRMT5	57	6.245
	shPRMT5 + HGF	63.6667	1.52753

## Sheet: Supplementary Figure 4e, f
	Firefly luciferase
NF-kB	23705	24188	22212	28126	29289	23927	23848	28164	26042
HIF1	6849	10041	9656	16532	14446	12906	10210	12436	5649
	Renilla luciferase
NF-kB	4456586	3420049	3429194	5378449	5496270	5792447	4121637	5606730	3831005
HIF1	664079	771429	803127	1553717	1300531	1194028	1027120	1203693	321082
																A
	Firefly/Renilla
NF-kB	0.00531909	0.00707241	0.00647732	0.00522939	0.00532889	0.00413072	0.00578605	0.00502325	0.00679769
HIF-1	0.0103135	0.0130161	0.012023	0.0106403	0.0111078	0.0108088	0.00994042	0.0103315	0.0175936
	0.875199	1.10454	1.02026	0.902927	0.942598	0.917226	0.843537	0.876727	1.49298
	Average
NF-kB ad	0.00628961	0.00489633	0.005869
HIF-1 ad	0.0117842	0.0108523	0.0126219
	siControl	siPRMT5-1	siPRMT5-2
NF-kB ad	1	0.77848	0.933126
HIF-1 ad	1	0.920917	1.07108
S.D.
NF-kB ad	0.141758	0.105714	0.141523
HIF-1 ad	0.116004	0.0200909	0.365754

[truncated: 3 more sheets: Supplementary Figure 5c, Supplementary Figure 5f, Supplementary Figure 6]
